# Supplementary material for: DABCO-Intercalated α-Zirconium Phosphate as a Latent Thermal Catalyst in the Reaction of Urethane Synthesis
Source: Molecules. 2024 Nov 25;29(23):5569. doi: 10.3390/molecules29235569 (PMC11643932; doi:10.3390/molecules29235569)
Supplement: Supplementary file 1 [file molecules-29-05569-s001.zip]

Archive with 1 entries (1 files):
- molecules-3274482-supplementary.pdf
